# Supplementary material for: Tropism of the Novel AAVBR1 Capsid Following Subretinal Delivery
Source: Int J Mol Sci. 2022 Jul 13;23(14):7738. doi: 10.3390/ijms23147738 (PMC9317317; doi:10.3390/ijms23147738)
Supplement: Supplementary file 1 [file ijms-23-07738-s001.zip]

Archive with 1 entries (1 files):
- ijms-1777111-supplementary.pdf
